# Supplementary material for: A new species and additional records of Rugilus Leach from Qinling, China (Coleoptera, Staphylinidae, Paederinae)
Source: Zookeys. 2015 May 25;(505):147–52. doi: 10.3897/zookeys.505.9681 (PMC4453241; doi:10.3897/zookeys.505.9681)
Supplement: XML Treatment for Rugilus (Rugilus) huanghaoi [file zookeys.505.9681-treatment1.xml]

<!DOCTYPE tp:taxon-treatment
  PUBLIC "-//TaxonX//DTD Taxonomic Treatment Publishing DTD v0 20100105//EN" "tax-treatment-NSO.dtd">
<tp:taxon-treatment xmlns:tp="http://www.plazi.org/taxpub"><tp:treatment-meta><kwd-group><label>Taxon classification</label><kwd><named-content content-type="kingdom">Animalia</named-content></kwd><kwd><named-content content-type="order">Coleoptera</named-content></kwd><kwd><named-content content-type="family">Staphylinidae</named-content></kwd></kwd-group><mixed-citation publication-type="journal"><person-group><name><surname>Hu</surname><given-names>Jia-Yao</given-names></name><name><surname>Song</surname><given-names>Chen-Zu</given-names></name><name><surname>Li</surname><given-names>Li-Zhen</given-names></name></person-group><article-title>A new species and additional records of <italic><tp:taxon-name><tp:taxon-name-part taxon-name-part-type="genus">Rugilus</tp:taxon-name-part></tp:taxon-name></italic> Leach from Qinling, China (<tp:taxon-name><tp:taxon-name-part taxon-name-part-type="order">Coleoptera</tp:taxon-name-part></tp:taxon-name>, <tp:taxon-name><tp:taxon-name-part taxon-name-part-type="family">Staphylinidae</tp:taxon-name-part></tp:taxon-name>, <tp:taxon-name><tp:taxon-name-part taxon-name-part-type="subfamily">Paederinae</tp:taxon-name-part></tp:taxon-name>)</article-title><source>Zookeys</source><day>25</day><month>5</month><year>2015</year><volume>2015</volume><issue>505</issue><fpage>147</fpage><lpage>152</lpage><pub-id pub-id-type="doi">10.3897/zookeys.505.9681</pub-id></mixed-citation></tp:treatment-meta><tp:nomenclature><tp:taxon-name>
                        <tp:taxon-name-part taxon-name-part-type="genus">Rugilus</tp:taxon-name-part>
                        (<tp:taxon-name-part taxon-name-part-type="subgenus">Rugilus</tp:taxon-name-part>)
                        <tp:taxon-name-part taxon-name-part-type="species">huanghaoi</tp:taxon-name-part>
                        <object-id xmlns:xlink="http://www.w3.org/1999/xlink" content-type="zoobank" xlink:type="simple">http://zoobank.org/8E11E667-B5DC-4D85-A334-153047FE5BDC</object-id>
                    </tp:taxon-name><tp:taxon-status xmlns:xlink="http://www.w3.org/1999/xlink" xlink:type="simple">sp. n.</tp:taxon-status><xref ref-type="fig" rid="F1">Figs 1–7</xref></tp:nomenclature><tp:treatment-sec sec-type="Type material"><title>Type material.</title><p>Holotype: male: “China: Shaanxi Prov., Zhouzhi County, Houzhenzi, Qinling, Qinlingliang, <named-content xmlns:xlink="http://www.w3.org/1999/xlink" content-type="dwc:verbatimCoordinates" xlink:type="simple">N33.48.963, E107.44.483</named-content>, alt. 2018 m, 7.V.2008, HUANG Hao &amp; XU Wang leg.” (SNUC). Paratypes: 1 male, 1 female: “China: Shaanxi Prov., Mei County, Taibai Shan, Kaitianguan, <named-content xmlns:xlink="http://www.w3.org/1999/xlink" content-type="dwc:verbatimCoordinates" xlink:type="simple">N34.00.692, E107.51.415</named-content>, alt. 1853 m, 22–23.V.2008, HUANG Hao &amp; XU Wang leg.”.</p></tp:treatment-sec><tp:treatment-sec sec-type="Description"><title>Description.</title><p>Body length 5.4–6.4 mm; forebody length: 4.1–4.3 mm.</p><p>Body (Fig. <xref ref-type="fig" rid="F1">1</xref>) dark brown; lateral margins of elytra widely yellowish brown; legs and antennae reddish brown.</p><fig id="F1" position="float" orientation="portrait"><label>Figures 1–7.</label><caption><p><tp:taxon-name><tp:taxon-name-part taxon-name-part-type="genus">Rugilus</tp:taxon-name-part> (<tp:taxon-name-part taxon-name-part-type="subgenus">Rugilus</tp:taxon-name-part>) <tp:taxon-name-part taxon-name-part-type="species">huanghaoi</tp:taxon-name-part></tp:taxon-name> sp. n. <bold>1</bold> habitus <bold>2</bold> forebody <bold>3</bold> male sternite VII <bold>4</bold> male sternite VIII <bold>5</bold> aedeagus in ventral view <bold>6</bold> aedeagus in lateral view <bold>7</bold> median portion of tergite III. Scale bars: 1 mm (<bold>1, 2</bold>), 0.25 mm (<bold>3–7</bold>).</p></caption><graphic xmlns:xlink="http://www.w3.org/1999/xlink" xlink:href="zookeys-505-147-g001.jpg" position="float" orientation="portrait" xlink:type="simple" id="oo_44207.jpg"/></fig><p>Head (Fig. <xref ref-type="fig" rid="F1">2</xref>) 0.96–0.97 times as long as wide; punctation umbilicate, very dense, rather coarse and partly confluent, interstices reduced to very narrow ridges; without microsculpture. Eyes large and convex; approximately 0.8–0.9 times as long as pos<!--PageBreak-->tocular portion. Anterior margin of labrum with two pronounced teeth on either side of the median incision.</p><p>Pronotum (Fig. <xref ref-type="fig" rid="F1">2</xref>) 1.16–1.17 times as long as wide, 0.75–0.77 times as broad and 0.92–0.94 times as long as head; punctation similar to that of head; midline with narrow and short impunctate elevation in posterior half; interstices without microsculpture. Elytra (Fig. <xref ref-type="fig" rid="F1">2</xref>) 0.90–0.98 times as long as wide, 1.13–1.26 times as long and 1.47–1.52 times as broad as pronotum; punctation dense, distinctly finer than that of head and pronotum; interstices without microsculpture.</p><p>Abdomen narrower than elytra; tergites III-VI with transverse impressions anteriorly. Punctation of these impressions coarse and dense; punctation of remaining surfaces fine and dense; interstices with distinct microsculpture (Fig. <xref ref-type="fig" rid="F1">7</xref>); posterior margin of tergite VII with distinct palisade fringe.</p><p><italic>Male</italic>. Sternite VII (Fig. <xref ref-type="fig" rid="F1">3</xref>) with broad and trapezoidal excision in the middle of posterior margin; on either side of this excision with a tuft of long black setae. Sternite VIII (Fig. <xref ref-type="fig" rid="F1">4</xref>) with triangular excision posteriorly. Aedeagus (Figs <xref ref-type="fig" rid="F1">5</xref>, <xref ref-type="fig" rid="F1">6</xref>) long and narrow; ventral process widest near middle and gradually narrowed apically in ventral view; abruptly narrowed and slightly curved ventrally in apical third in lateral view.</p></tp:treatment-sec><tp:treatment-sec sec-type="Comparative notes"><title>Comparative notes.</title><p>Based on the similar external characters, especially the bicoloured elytra and the male sexual characters, the new species is most similar to <!--PageBreak--><italic><tp:taxon-name><tp:taxon-name-part taxon-name-part-type="genus">Rugilus</tp:taxon-name-part> <tp:taxon-name-part taxon-name-part-type="species">morvani</tp:taxon-name-part></tp:taxon-name></italic> (Rougemont, 1987) from Nepal, from which it is distinguished by the deeper excision of the male sternite VII, with a more prominently produced centre, longer and denser setae on either side of the excision, and by the longer and narrower apical portion of the aedeagal ventral process.</p></tp:treatment-sec><tp:treatment-sec sec-type="Distribution and habitat data"><title>Distribution and habitat data.</title><p>The species was found in two localities in the Qinling Shan. The specimens were collected by sifting decaying leaf litter in mixed forests at altitudes from ca. 1850 to 2020 m. The paratypes were collected together with <italic><tp:taxon-name><tp:taxon-name-part taxon-name-part-type="genus">Rugilus</tp:taxon-name-part> <tp:taxon-name-part taxon-name-part-type="species">reticulatus</tp:taxon-name-part></tp:taxon-name></italic>.</p></tp:treatment-sec><tp:treatment-sec sec-type="Etymology"><title>Etymology.</title><p>The species is named in honor of Hao Huang, one of the collectors of the type material.</p></tp:treatment-sec></tp:taxon-treatment>
