# Supplementary material for: A new species and additional records of Rugilus Leach from Qinling, China (Coleoptera, Staphylinidae, Paederinae)
Source: Zookeys. 2015 May 25;(505):147–52. doi: 10.3897/zookeys.505.9681 (PMC4453241; doi:10.3897/zookeys.505.9681)
Supplement: XML Treatment for Rugilus (Eurystilicus) simlaensis [file zookeys.505.9681-treatment3.xml]

<!DOCTYPE tp:taxon-treatment
  PUBLIC "-//TaxonX//DTD Taxonomic Treatment Publishing DTD v0 20100105//EN" "tax-treatment-NSO.dtd">
<tp:taxon-treatment xmlns:tp="http://www.plazi.org/taxpub"><tp:treatment-meta><kwd-group><label>Taxon classification</label><kwd><named-content content-type="kingdom">Animalia</named-content></kwd><kwd><named-content content-type="order">Coleoptera</named-content></kwd><kwd><named-content content-type="family">Staphylinidae</named-content></kwd></kwd-group><mixed-citation publication-type="journal"><person-group><name><surname>Hu</surname><given-names>Jia-Yao</given-names></name><name><surname>Song</surname><given-names>Chen-Zu</given-names></name><name><surname>Li</surname><given-names>Li-Zhen</given-names></name></person-group><article-title>A new species and additional records of <italic><tp:taxon-name><tp:taxon-name-part taxon-name-part-type="genus">Rugilus</tp:taxon-name-part></tp:taxon-name></italic> Leach from Qinling, China (<tp:taxon-name><tp:taxon-name-part taxon-name-part-type="order">Coleoptera</tp:taxon-name-part></tp:taxon-name>, <tp:taxon-name><tp:taxon-name-part taxon-name-part-type="family">Staphylinidae</tp:taxon-name-part></tp:taxon-name>, <tp:taxon-name><tp:taxon-name-part taxon-name-part-type="subfamily">Paederinae</tp:taxon-name-part></tp:taxon-name>)</article-title><source>Zookeys</source><day>25</day><month>5</month><year>2015</year><volume>2015</volume><issue>505</issue><fpage>147</fpage><lpage>152</lpage><pub-id pub-id-type="doi">10.3897/zookeys.505.9681</pub-id></mixed-citation></tp:treatment-meta><tp:nomenclature><tp:taxon-name>
                            <tp:taxon-name-part taxon-name-part-type="genus">Rugilus</tp:taxon-name-part>
                            (<tp:taxon-name-part taxon-name-part-type="subgenus">Eurystilicus</tp:taxon-name-part>)
                            <tp:taxon-name-part taxon-name-part-type="species">simlaensis</tp:taxon-name-part>
                        </tp:taxon-name><tp:taxon-authority>(Cameron, 1931)</tp:taxon-authority></tp:nomenclature><tp:treatment-sec sec-type="Material examined"><title>Material examined.</title><p><bold>CHINA: Shaanxi:</bold> 1 female, Ankang City, Ningshaan County, Huoditang Foresty Centre, <named-content xmlns:xlink="http://www.w3.org/1999/xlink" content-type="dwc:verbatimCoordinates" xlink:type="simple">33°26'N, 108°27'E</named-content>, 1500–1700 m, 12.VII.2012, Li-Zhen Li leg.</p></tp:treatment-sec><tp:treatment-sec sec-type="Comment"><title>Comment.</title><p>The distribution of this species ranges from the Himalaya to Mainland China and Taiwan (<xref ref-type="bibr" rid="B1">Assing 2012a</xref>). The above material was collected together with <italic><tp:taxon-name><tp:taxon-name-part taxon-name-part-type="genus">Rugilus</tp:taxon-name-part> <tp:taxon-name-part taxon-name-part-type="species">velutinus</tp:taxon-name-part></tp:taxon-name></italic>.</p></tp:treatment-sec><ref-list><ref id="B1"><mixed-citation xmlns:xlink="http://www.w3.org/1999/xlink" xlink:type="simple"><person-group><name name-style="western"><surname>Assing</surname><given-names>V</given-names></name></person-group> (<year>2012a</year>) <article-title>The <italic><tp:taxon-name><tp:taxon-name-part taxon-name-part-type="genus">Rugilus</tp:taxon-name-part></tp:taxon-name></italic> species of the Palaearctic and Oriental regions (<tp:taxon-name><tp:taxon-name-part taxon-name-part-type="order">Coleoptera</tp:taxon-name-part></tp:taxon-name>: <tp:taxon-name><tp:taxon-name-part taxon-name-part-type="family">Staphylinidae</tp:taxon-name-part></tp:taxon-name>: <tp:taxon-name><tp:taxon-name-part taxon-name-part-type="subfamily">Paederinae</tp:taxon-name-part></tp:taxon-name>).</article-title> <source>Stuttgarter Beiträge zur Naturkunde A, Neue Serie</source> <volume>5</volume>: <fpage>115</fpage>–<lpage>190</lpage>.</mixed-citation></ref></ref-list></tp:taxon-treatment>
